# Supplementary material for: Gastrointestinal pathogens in paediatric patients with diarrhoea during the COVID-19 pandemic in Spain: a multicentre molecular-based prospective study
Source: Eur J Pediatr. 2026 Jul 1;185(7):545. doi: 10.1007/s00431-026-07213-w (PMC13328251; doi:10.1007/s00431-026-07213-w)
Supplement: Supplementary file 3 — (XLSX 14.4 KB) [file 431_2026_7213_MOESM3_ESM.xlsx]

## Sheet: Hoja1
Isolate ID	Collection date	Origin	Other gastrointestinal pathogens	Age (months)	Sex	Serogenotype a b	Sequence type c	Phylogroup	Putative virulence genes a	Fimbrial subunit	papA/papC	sfa-focDE d	afa-draBC e	iutA	kpsMII	chuA	fyuA	vat	yfcV	ExPEC/UPEC status f g	Bioproject ID	Accession number
107	Oct. 2020	Madrid	No	25	F	O99:H6	68	D	aslA, ORF3, ORF4, aaiC, aap, aar, aatA, afaD, agg3A, agg3C, agg3D, aggR, air, anr, chuA, csgA, eilA, espY2, fdeC, fimH, fyuA, gad, hha, hlyE, irp2, iss, kpsE, kpsMII, lpfA, nlpI, pic, sitA, terC, traJ, traT, yehA, yehB, yehC, yehD	AAF/III	-	-	-	-	+	+	+	-	-	UPEC	PRJNA1233819	SAMN47279904
112	Oct. 2020	Valladolid	No	2	M	O4:H5	12	B2	aslA, ORF3, ORF4, aap, aar, aatA, afaD, aggA, aggC, aggD, aggR, anr, cea, chuA, clbB, cnf1, csgA, fdeC, fimH, focC, fyuA, gad, hha, hlyA, hra, iroN, irp2, iss, kpsE, kpsMIII_K96, mchB, mchC, mchF, mcmA, nlpI, ompT, papA_F1651A, papC, sfaD, shiA, shiB, sitA, tcpC, terC, traT, usp, vat, yehA, yehB, yehC, yehD, yfcV	AAF/I	+	+	-	-	+	+	+	+	+	ExPEC/UPEC	PRJNA1233819	SAMN47279905
257	Nov. 2020	León	EPEC	36	F	O153:H2	10	A	aslA, ORF3, ORF4, aaiC, aap, aar, aatA, afaA, afaB, afaC, afaD, afaE, aggA, aggC, aggD, aggR, anr, astA, csgA, espI, fdeC, fimH, fyuA, gad, hha, hlyA, hlyE, iha, irp2, iss, iucC, iutA, kpsE, kpsMII, nlpI, ompT, papA_fsiA_F16, papC, pic, sat, shiA, sitA, terC, traT, yehA, yehB, yehC, yehD	AAF/I	+	-	+	+	+	-	+	-	-	ExPEC	PRJNA1233819	SAMN47279906
262	Nov. 2020	Valladolid	No	24	F	O153:H2	10	A	aslA, ORF3. ORF4, aaiC, aap, aar, aatA, afaA, afaB, afaC, afaD, afaE, aggA, aggC, aggD, aggR, anr, astA, csgA, espI, fdeC, fimH, fyuA, gad, hha, hlyA, hlyE, iha, irp2, iss, iucC, iutA, kpsE, kpsMII, mcbA, nlpI, ompT, papA_fsiA_F16, papC, pic, sat, shiA, sitA, terC, traJ, traT, yehA, yehB, yehC, yehD	AAF/I	+	-	+	+	+	-	+	-	-	ExPEC	PRJNA1233819	SAMN47279907
362	Apr. 2021	Madrid	Salmonella	16	M	O176:H33	10	A	aslA, ORF3, ORF4, aaiC, aamR, aap, aar, aatA, afaD, agg3C, agg3D, agg5A, aggR, anr, capU, csgA, espI, fdeC, fimH, fyuA, gad, hha, hlyE, iha, irp2, iucC, iutA, kpsE, kpsMII_K5, mchB, mchC, mchF, mcmA, nlpI, pic, sat, shiA, terC, yehB	AAF/V	-	-	-	+	+	-	+	-	-	ExPEC	PRJNA1233819	SAMN47279908
630	May 2021	León	ETEC	12	F	ONT:H33	34	A	aslA, aap, aatA, afpH, anr, capU, fdeC, fimH, fyuA, gad, hlyE, iha, irp2, iss, iucC, iutA, nlpI, terC, traJ, traT, yehA, yehB, yehC	AFP	-	-	-	+	-	-	+	-	-	-	PRJNA1233819	SAMN47279909
799	Jun. 2021	Valladolid	Giardia	30	F	O153:H2	10	A	aslA, ORF3, ORF4, aaiC, aap, aar, aatA, afaA, afaB, afaC, afaD, afaE, aggA, aggC, aggD, aggR, anr, astA, csgA, espI, fdeC, fimH, fyuA, gad, hha, hlyA, hlyE, iha, irp2, iss, iucC, iutA, kpsE, kpsMII, mcbA, nlpI, ompT, papA_fsiA_F16, papC, pic, sat, shiA, sitA, terC, traJ, traT, yehA, yehB, yehC, yehD	AAF/I	+	-	+	+	+	-	+	-	-	ExPEC	PRJNA1233819	SAMN47279910
816	Jun. 2021	Madrid	Norovirus	18	F	O153:H2	10	A	aslA, ORF3, ORF4, aaiC, aap, aar, aatA, afaA, afaB, afaC, afaD, afaE, aggA, aggC, aggD, aggR, anr, astA, csgA, espI, fdeC, fimH, fyuA, gad, hha, hlyA, hlyE, iha, irp2, iss, iucC, iutA, kpsE, kpsMII, nlpI, ompT, papA_fsiA_F16, papC, pic, sat, shiA, sitA, terC, traT, yehA, yehB, yehC, yehD	AAF/I	+	-	+	+	+	-	+	-	-	ExPEC	PRJNA1233819	SAMN47279911
959	Jul. 2021	Madrid	Campylobacter	27	M	O3:H2	10	A	aslA, ORF3, ORF4, aaiC, aap, aar, aatA, afaD, aggA, aggC, aggD, aggR, anr, astA, csgA, espI, fdeC, fimH, fyuA, gad, hha, hlyA, hlyE, iha, irp2, iss, iucC, iutA, kpsE, kpsMII, nlpI, ompT, papA_fsiA_F16, papC, pic, sat, shiA, sitA, terC, traT, yehA, yehB, yehC, yehD	AAF/I	+	-	-	+	+	-	+	-	-	ExPEC	PRJNA1233819	SAMN47279912
961	Jul. 2021	Madrid	No	10	M	O3:H2	10	A	aslA, ORF3, ORF4, aaiC, aap, aar, aatA, afaD, aggA, aggC, aggD, aggR, anr, astA, csgA, espI, fdeC, fimH, fyuA, gad, hha, hlyA, hlyE, iha, irp2, iss, iucC, iutA, kpsE, kpsMII, nlpI, ompT, papA_fsiA_F16, papC, pic, sat, shiA, sitA, terC, traT, yehA, yehB, yehC, yehD	AAF/I	+	-	-	+	+	-	+	-	-	ExPEC	PRJNA1233819	SAMN47279913
969	Jul. 2021	Madrid	No	13	F	O3:H2	10	A	aslA, ORF3, ORF4, aaiC, aap, aar, aatA, aggA, aggB, aggC, aggD, aggR, anr, csgA, espI, fdeC, fimH, fyuA, gad, hha, hlyA, hlyE, iha, irp2, iss, iucC, iutA, kpsE, kpsMII, nlpI, ompT, papA_fsiA_F16, papC, pic, sat, shiA, sitA, terC, traT, yehA, yehB, yehC, yehD	AAF/I	+	-	-	+	+	-	+	-	-	ExPEC	PRJNA1233819	SAMN47279914
1031	Sep. 2021	León	Giardia	24	M	O175:H31	200	B1	ORF3, ORF4, aafA, aafB, aafC, aafD, aaiC, aap, aar, aatA, aggR, anr, astA, capU, csgA, fdeC, fyuA, gad, hha, hlyE, iha, irp2, lpfA, mchB, mchC, mchF, nlpI, pet, pic, senB, terC, traT, yehA, yehB, yehC, yehD	AAF/II	-	-	-	-	-	-	+	-	-	-	PRJNA1233819	SAMN47279915
1067	Sep. 2021	Madrid	Giardia	13	M	O92:H33	34	A	aslA, ORF3, ORF4, aaiC, aamR, aap, aar, aatA, aggA, aggB, aggC, aggD, aggR, anr, colE2, csgA, fdeC, fimH, fyuA, gad, hha, hlyE, hra, iha, irp2, iss, mchB, mchC, mchF, nlpI, pic, sat, shiA, terC, yehA, yehB, yehC	AAF/I	-	-	-	-	-	-	+	-	-	-	PRJNA1233819	SAMN47279916
1079	Sep. 2021	Madrid	No	47	M	O55:H10	2178	B1	ORF3, ORF4, aaiC, aap, aatA, agg4A, agg4B, agg4C, agg4D, aggR, anr, capU, cia, csgA, fdeC, fyuA, gad, hha, hlyE, irp2, lpfA, nlpI, sepA, terC, traT, yehA, yehB, yehC, yehD	AAF/IV	-	-	-	-	-	-	+	-	-	-	PRJNA1233819	SAMN47279917
1137	Sep. 2021	Valladolid	Adenovirus	16	M	O86:H27	3570	B1	ORF3, ORF4, aaiC, aamR, aap, aatA, agg4A, agg4B, agg4C, agg4D, aggR, anr, capU, cia, colE2, csgA, fdeC, fyuA, hha, hlyE, hra, irp2, iucC, iutA, lpfA, mchB, mchC, mchF, mcmA, nlpI, pic, sat, sepA, shiA, terC, traT, yehA, yehB, yehC, yehD	AAF/IV	-	-	-	+	-	-	+	-	-	-	PRJNA1233819	SAMN47279918
1165	Sep. 2021	Valladolid	No	27	F	O153:H30	38	D	aslA, ORF3, ORF4, aaiC, aap, aar, aatA, afaD, aggA, aggC, aggD, aggR, air, anr, capU, chuA, csgA, eilA, espY2, fdeC, fimH, fyuA, gad, hha, hlyA, hlyE, hra, iha, irp2, iss, iucC, iutA, kpsE, kpsMII, nlpI, papA_F7-2, papC, pic, sat, shiA, sitA, terC, tia, traT, yehB, yehC, yehD	AAF/I	+	-	-	+	+	+	+	-	-	ExPEC/UPEC	PRJNA1233819	SAMN47279919
1172	Sep. 2021	Valladolid	EPEC, Giardia	29	F	O8:H19	278	B1	ORF3, ORF4, aaiC, aap, aatA, afaD, agg4A, agg4C, agg4D, aggR, anr, capU, cia, csgA, espI, fimH, fyuA, gad, hha, hlyE, iha, irp2, iucC, iutA, lpfA, nlpI, pic, sepA, terC, traT, yehA, yehB, yehC, yehD	AAF/IV	-	-	-	+	-	-	+	-	-	-	PRJNA1233819	SAMN47279920
Abbreviations: EPEC, enteropathogenic E. coli; ETEC, enterotoxigenic E. coli; ExPEC, extraintestinal pathogenic E. coli; UPEC, uropathogenic E. coli.
a The threshold of sequence identity was set to 85% and the percentage of minimum overlapping gene length to 60%.
b When SerotypeFinder did not predict O antigen it was considered not typeable (ONT).
c MLST tool used the seven loci (adk, gyrB, fumC, icd, mdh, purA, and recA) scheme.
d Isolates were considered positive for sfa-focDE if a combination of focC or sfaE and also focI or sfaD was identified by WGS.
e Isolates were considered positive for afa-draBC if a combination of afaB or nfaE and also afaC was identified by WGS.
f EAEC isolates were classified as presumptive ExPEC if positive for ≥2 of the following virulence genes: papA and/or papC (P fimbriae), sfa-focDE (S and F1C fimbriae), afa-draBC (Dr-binding adhesins), iutA (aerobactin siderophore system), and kpsMII (group 2 capsules).
g EAEC isolates were classified as presumptive UPEC if positive for ≥2 of the following genes: chuA (heme uptake), fyuA (yersiniabactin siderophore system), vat (vacuolating toxin), and yfcV (adhesin).
